# Supplementary material for: An in vitro quantitative systems pharmacology approach for deconvolving mechanisms of drug-induced, multilineage cytopenias
Source: PLoS Comput Biol. 2020 Jul 23;16(7):e1007620. doi: 10.1371/journal.pcbi.1007620 (PMC7402526; doi:10.1371/journal.pcbi.1007620)
Supplement: S1 Table — This is the raw data for the paper. (XLSX) [file pcbi.1007620.s001.xlsx]

## Sheet: allDoses
Drug Name	Drug Doses (nM)	Number of donors samples used
Abemaciclib	0.2,1.0,5.0,25.0,100.0,500.0,2500.0	7
Dinaciclib	0.2,1.0,5.0,25.0,100.0,500.0,2500.0	5
Pictilisib	0.2,1.0,5.0,25.0,100.0,500.0,2500.0	5
Docetaxel	0.2,1.0,5.0,25.0,100.0,500.0,2500.0	2
5-FU	0.8,4.0,20.0,100.0,400.0,2000.0,10000.0	2
A_1331852	0.2,1.0,5.0,25.0,100.0,500.0,2500.0	2
class5_drug1	0.2,1.0,5.0,25.0,100.0,500.0,2500.0	2
Bortezomib	0.2,1.0,5.0,25.0,100.0,500.0,2500.0	2
class2_drug5	0.2,1.0,5.0,25.0,100.0,500.0,2500.0	2
class2_drug6	0.2,1.0,5.0,25.0,100.0,500.0,2500.0	2
class2_drug9	0.2,1.0,5.0,25.0,100.0,500.0,2500.0	2
class2_drug10	0.2,1.0,5.0,25.0,100.0,500.0,2500.0	2
class2_drug11	0.2,1.0,5.0,25.0,100.0,500.0,2500.0	2
class2_drug3	0.2,1.0,5.0,25.0,100.0,500.0,2500.0	2
class2_drug1	0.2,1.0,5.0,25.0,100.0,500.0,2500.0	2
class2_drug4	0.2,1.0,5.0,25.0,100.0,500.0,2500.0	2
class2_drug7	0.2,1.0,5.0,25.0,100.0,500.0,2500.0	2
class2_drug12	0.2,1.0,5.0,25.0,100.0,500.0,2500.0	2
class2_drug8	0.2,1.0,5.0,25.0,100.0,500.0,2500.0	2
class2_drug2	0.2,1.0,5.0,25.0,100.0,500.0,2500.0	2
Cytarabine	0.2,1.0,5.0,25.0,100.0,500.0,2500.0	2
Lenalidomide	0.2,1.0,5.0,25.0,100.0,500.0,2500.0	2
Pi3K_drug4	0.2,1.0,5.0,25.0,100.0,500.0,2500.0	2
class7_drug2	0.8,4.0,20.0,100.0,400.0,2000.0,10000.0	2
class7_drug1	0.8,4.0,20.0,100.0,400.0,2000.0,10000.0	2
class6_drug1	0.2,1.0,5.0,25.0,100.0,500.0,2500.0	2
class2_drug20	0.2,1.0,5.0,25.0,100.0,500.0,2500.0	2
class2_drug21	0.8,4.0,20.0,100.0,400.0,2000.0,10000.0	2
class2_drug17	0.2,1.0,5.0,25.0,100.0,500.0,2500.0	2
class2_drug13	0.2,1.0,5.0,25.0,100.0,500.0,2500.0	2
class2_drug14	0.2,1.0,5.0,25.0,100.0,500.0,2500.0	2
class2_drug16	0.2,1.0,5.0,25.0,100.0,500.0,2500.0	2
class2_drug19	0.2,1.0,5.0,25.0,100.0,500.0,2500.0	2
class2_drug15	0.2,1.0,5.0,25.0,100.0,500.0,2500.0	2
class2_drug18	0.2,1.0,5.0,25.0,100.0,500.0,2500.0	2
class3_drug1	0.2,1.0,5.0,25.0,100.0,500.0,2500.0	2
class6_drug2	0.8,4.0,20.0,100.0,400.0,2000.0,10000.0	2
class4_drug2	0.2,1.0,5.0,25.0,100.0,500.0,2500.0	2
class4_drug4	0.2,1.0,5.0,25.0,100.0,500.0,2500.0	2
class4_drug1	0.2,1.0,5.0,25.0,100.0,500.0,2500.0	2
class4_drug3	0.2,1.0,5.0,25.0,100.0,500.0,2500.0	2
OTX015	0.2,0.8,1.0,4.0,5.0,20.0,25.0,100.0,400.0,500.0,2000.0,2500.0,10000.0	5
Paclitaxel	0.2,1.0,5.0,25.0,100.0,500.0,2500.0	2
Palbociclib	0.2,1.0,5.0,25.0,100.0,500.0,2500.0	5
Pi3K_drug5	0.2,1.0,5.0,25.0,100.0,500.0,2500.0	2
Pi3K_drug6	0.2,1.0,5.0,25.0,100.0,500.0,2500.0	2
Pi3K_drug3	0.2,1.0,5.0,25.0,100.0,500.0,2500.0	2
Pi3K_drug2	0.2,1.0,5.0,25.0,100.0,500.0,2500.0	2
Pi3K_drug1	0.2,1.0,5.0,25.0,100.0,500.0,2500.0	2
Ribociclib	0.2,1.0,5.0,25.0,100.0,500.0,2500.0	3
Thalidomide	0.2,1.0,5.0,25.0,100.0,500.0,2500.0	2

## Sheet: Dinaciclib
dose	HSCs	MPPs	GMPs	GranPs	Gran	MonoPs	Mon	Neut	ErythI	ErythII	MK	LymP	B-lin	total_live	total_dead
0.2	0.89452	0.941449	0.869613	0.973268	0.968234	0.964652	0.907468	0.838357	1.1201	0.900069	0.90265	0.894118	0.818	0.954236	1.07681
1	1.06291	1.03551	1.10634	0.996958	1.20458	1.05566	1.0551	0.831408	1.04344	1.07647	1.10723	1.05222	0.904142	1.07392	1.05626
5	1.15489	0.966991	0.876077	0.938033	1.2071	1.2487	0.695349	0.24947	0.732642	0.986987	0.717887	0.993354	0.904014	0.923742	0.789061
25	0.612183	0.534012	0.402974	0.316695	0.328337	0.618223	0.0855101	0.00684236	0.238753	0.231979	0.118478	0.382556	0.116825	0.261209	0.347743
100	0.0188757	0.0270723	0.00754627	0.0004592	0.000467368	0.00140917	0.00495797	0.000258716	0.00828277	0.000437492	0.00293959	0.0305459	0.00126717	0.00281744	0.386809
500	0.0517204	0.0267493	0.0171365	0.000329877	0.000553835	0.00189869	0.00833535	0.000166181	0.00888281	0.000108801	0.00526237	0.0780988	0.00514189	0.00399519	0.341357
2500	0.0130002	0.00895894	0.0074419	0.000253555	0.000384825	0.00231236	0.00535324	0.000148641	0.00845	0.000201059	0.00425139	0.0252605	0.00106494	0.00254781	0.395936

## Sheet: Palbociclib
dose	HSCs	MPPs	GMPs	GranPs	Gran	MonoPs	Mon	Neut	ErythI	ErythII	MK	LymP	B-lin	total_live	total_dead
0.2	0.894169	0.864253	0.923244	0.982356	0.947263	1.01398	0.899514	0.950893	1.04163	0.890146	0.859539	0.861439	0.934075	0.948062	1.00921
1	0.920017	0.883651	0.942316	1.0701	0.939261	0.922921	1.0593	0.938325	1.08698	1.0284	0.965523	0.880329	1.0551	0.995976	1.01772
5	0.985047	0.773319	0.924757	0.918026	0.881715	0.973485	0.89944	0.746421	0.963689	0.991447	0.890778	0.730543	0.766483	0.918221	1.02603
25	0.834186	0.455721	0.763325	0.734031	0.539378	0.443712	0.587913	0.517217	0.72142	0.823139	0.912185	0.380288	0.672557	0.698412	0.645978
100	0.488845	0.233396	0.539296	0.370227	0.214703	0.141221	0.256124	0.210987	0.351204	0.569324	0.621812	0.124425	0.413596	0.395989	0.404514
500	0.249826	0.110408	0.239433	0.0802851	0.045616	0.0460001	0.132278	0.0390353	0.0941089	0.302529	0.235859	0.0518205	0.137828	0.154388	0.288583
2500	0.0986029	0.0576788	0.0462048	0.00794478	0.00370036	0.00787013	0.23921	0.00665727	0.0233999	0.142914	0.0789205	0.0461934	0.0884537	0.0605922	0.226639

## Sheet: Abemaciclib
dose	HSCs	MPPs	GMPs	GranPs	Gran	MonoPs	Mon	Neut	ErythI	ErythII	MK	LymP	B-lin	total_live	total_dead
0.2	0.892833	1.01604	0.897327	0.950774	1.01364	0.986736	0.928508	0.995279	1.06512	0.961602	1.08201	0.934997	0.839242	0.990763	0.919579
1	1.02967	0.982964	1.07677	1.00265	1.07432	0.993514	1.0939	0.999636	1.15774	1.12019	0.995027	0.993663	1.03507	1.08246	0.975533
5	0.983764	0.802771	0.935517	0.86555	0.912821	0.805685	0.87021	0.867184	0.977757	1.06031	1.00595	0.928843	0.839371	0.959559	0.870978
25	0.667235	0.442713	0.50447	0.520479	0.346178	0.275497	0.417873	0.308022	0.470869	0.579166	0.841563	0.388898	0.507637	0.476956	0.46782
100	0.259076	0.248346	0.291766	0.247767	0.0911725	0.0818915	0.108698	0.0402152	0.200836	0.203798	0.44055	0.221152	0.235012	0.174491	0.308894
500	0.0533146	0.275951	0.0584181	0.0243442	0.0199486	0.0157609	0.0373532	0.0025189	0.0476229	0.0176653	0.0835068	0.223047	0.0407049	0.0305169	0.22
2500	0.027388	0.036021	0.00642921	0.00028673	0.000881617	0.000910793	0.00587859	0.000296354	0.00612565	0.000231132	0.00556985	0.0745595	0.000735989	0.00301018	0.339516

## Sheet: Pictilisib
dose	HSCs	MPPs	GMPs	GranPs	Gran	MonoPs	Mon	Neut	ErythI	ErythII	MK	LymP	B-lin	total_live	total_dead
0.2	0.890899	0.893114	0.955571	0.955007	0.992283	1.05091	0.925299	0.927385	1.1021	0.945828	1.00113	0.932666	0.937893	0.97788	1.05085
1	1.02257	0.82235	0.979482	0.999588	1.00188	0.943157	0.905784	0.825799	1.06783	0.91991	1.07437	1.05014	1.07469	0.963954	1.09976
5	0.884639	0.716566	0.927423	1.01494	0.902776	0.872243	0.795366	0.645269	1.06935	0.899793	1.12871	0.868752	0.81485	0.91227	0.914821
25	0.991808	0.671772	0.754255	0.839834	0.785928	0.748418	0.776034	0.597992	1.00013	0.86654	0.856424	0.77672	0.655092	0.839507	0.931378
100	0.581314	0.49075	0.625066	0.702303	0.514035	0.4897	0.611401	0.304115	0.927915	0.555283	0.783884	0.495941	0.374941	0.600881	0.553465
500	0.281199	0.381661	0.394946	0.608011	0.278872	0.302253	0.308526	0.0617464	0.655469	0.232846	0.49682	0.464114	0.162108	0.338699	0.401385
2500	0.080859	0.27982	0.225066	0.283773	0.0983649	0.113465	0.124989	0.00528686	0.27535	0.0587507	0.168131	0.192408	0.0619207	0.128605	0.34305

## Sheet: Ribociclib
dose	HSCs	MPPs	GMPs	GranPs	Gran	MonoPs	Mon	Neut	ErythI	ErythII	MK	LymP	B-lin	total_live	total_dead
0.2	0.902809	0.814316	0.911527	0.870684	0.929076	1.00406	0.843051	0.77202	1.01161	0.843457	1.01831	0.87792	0.743099	0.899585	1.16595
1	0.939477	0.919434	0.925373	1.04843	0.980522	1.08393	0.966867	0.831233	1.02493	0.977055	0.982926	0.951943	1.0748	0.977974	1.17028
5	1.06736	0.838289	1.03019	1.04276	1.09085	0.998474	0.920864	0.964438	1.08285	1.13019	0.916582	1.0029	0.793572	1.06029	1.29048
25	0.987294	0.636632	0.849647	0.813231	0.745801	0.801586	0.780878	0.654119	0.858037	0.814298	0.836298	0.616999	0.611702	0.793551	0.811268
100	0.894028	0.469253	0.733695	0.702698	0.50746	0.456465	0.553541	0.52668	0.689656	0.798046	1.01297	0.390567	0.462954	0.66645	0.599634
500	0.676703	0.28441	0.543869	0.343817	0.236884	0.166532	0.314267	0.250817	0.312474	0.666821	0.644063	0.174447	0.280018	0.421129	0.320663
2500	0.35207	0.16861	0.294591	0.108062	0.0669719	0.0697179	0.0851355	0.0484918	0.0941882	0.336051	0.276567	0.0430748	0.283492	0.177791	0.278141

## Sheet: Paclitaxel
dose	HSCs	MPPs	GMPs	GranPs	Gran	MonoPs	Mon	Neut	ErythI	ErythII	MK	LymP	B-lin	total_live	total_dead
0.2	1.08505	0.787333	1.26451	1.13903	1.04031	1.0231	0.908955	0.882962	1.24245	0.908744	1.08084	1.21509	1.01785	1.02004	1.05177
1	0.874925	0.90035	1.1928	1.1162	1.21515	1.1173	0.938437	0.800504	1.12158	1.07464	1.09865	1.42996	1.09495	1.09626	1.12602
5	1.17866	0.713092	1.09129	1.06089	0.928044	0.889852	0.770089	0.523383	0.835293	0.565057	1.11435	0.613331	0.758725	0.75897	1.14586
25	0.281117	0.279524	0.0333758	0.00213174	0.00105472	0.00562252	0.00638078	0.000449867	0.0287398	0.00128488	0.0964084	0.0952728	0.013359	0.0121571	0.754863
100	0.0479506	0.0232164	0.00100966	0.000154166	0.000691792	0.00118204	0.00418946	0.00039377	0.00444932	0.000394717	0.0096212	0.0540428	0.00231218	0.00200894	0.475395
500	0.0108002	0.00648604	0.00686856	0.000320277	0.000215399	0.00187524	0.0103565	0	0.00573862	0.000173652	0.00754404	0.0734137	0.00371916	0.00291161	0.406525
2500	0.0134454	0.00405925	0.00327263	0.000152784	0.000278664	0.00285553	0.003465	0	0.00378746	1.95666e-05	0.00791752	0.0959768	0.00335181	0.00232468	0.460556

## Sheet: Docetaxel
dose	HSCs	MPPs	GMPs	GranPs	Gran	MonoPs	Mon	Neut	ErythI	ErythII	MK	LymP	B-lin	total_live	total_dead
0.2	0.978538	0.909691	1.02549	1.10174	0.996811	1.09533	1.03109	0.908185	1.11766	0.915944	0.947474	0.963923	0.890001	1.00338	1.04073
1	1.04115	1.0691	1.25713	1.09514	1.11582	1.07459	1.06154	0.995684	1.09978	1.0452	1.09365	1.30779	0.94794	1.08191	1.06972
5	0.646177	0.639144	0.152089	0.0464414	0.0208705	0.0771638	0.0259624	0.00230153	0.0532275	0.0044906	0.143647	0.243061	0.0347085	0.0465586	1.13333
25	0.0399737	0.0241777	0.00367115	0	0.000342725	0.00204403	0.0123161	0.00176619	0.00558844	0.000340983	0.0110398	0.0601998	0.00169121	0.00310993	0.45728
100	0.00533993	0.00694456	0.00161967	0.000203661	0.000437417	0.00161595	0.01063	0.00138844	0.00401354	0.000344468	0.00719333	0.0269984	0.0149753	0.0019652	0.46148
500	0.0231789	0.0203302	0.00693241	0.000146644	0.000563324	0.00301827	0.0203226	0.000727148	0.00687157	0.000336099	0.00950977	0.0770564	0.0132993	0.00377919	0.415525
2500	0.00559314	0.00797778	0.00206771	0.00015232	0.000424885	0.00319164	0.0139048	0	0.00409024	0.000256034	0.01049	0.0618792	0.0024	0.0028276	0.483634

## Sheet: Thalidomide
dose	HSCs	MPPs	GMPs	GranPs	Gran	MonoPs	Mon	Neut	ErythI	ErythII	MK	LymP	B-lin	total_live	total_dead
0.2	0.676031	0.918343	0.924455	0.809447	0.850417	0.901425	0.832634	0.995485	1.00583	0.94258	0.977903	1.0923	0.907534	0.907969	0.915785
1	0.926046	0.758979	1.06958	0.972188	1.00084	0.934556	0.940377	0.790863	1.1984	0.99774	1.03234	1.0485	0.996456	0.998258	1.09407
5	1.08896	0.789677	1.00067	1.136	1.10094	0.984127	0.893841	0.881697	1.24242	1.04777	1.17532	1.23263	1.07729	1.08014	0.963288
25	0.962988	0.874709	1.12035	1.30383	1.2561	1.19574	1.05748	0.945469	1.22359	1.10932	1.14042	1.25956	1.15547	1.15891	1.19576
100	0.848792	0.767036	0.9702	0.989778	0.948592	0.920493	0.943578	0.624355	1.36736	0.778004	1.01499	0.945851	0.929513	0.930595	1.12513
500	0.998377	0.780876	1.04307	0.945459	0.926689	0.827341	0.999483	0.689852	1.1363	0.874961	0.881393	0.765921	0.915017	0.917023	1.04709
2500	1.13168	0.915003	0.990156	1.08901	1.02239	1.03927	0.973295	0.968889	1.36342	0.936777	1.04527	1.39476	1.03634	1.03719	0.997638
