# Supplementary material for: An in vitro quantitative systems pharmacology approach for deconvolving mechanisms of drug-induced, multilineage cytopenias
Source: PLoS Comput Biol. 2020 Jul 23;16(7):e1007620. doi: 10.1371/journal.pcbi.1007620 (PMC7402526; doi:10.1371/journal.pcbi.1007620)
Supplement: S2 Table — (XLSX) [file pcbi.1007620.s002.xlsx]

## Sheet: EC50_parameters
Parameter Name	5-FU	A_1331852	Abemaciclib	class5_drug1	Bortezomib	class2_drug5	class2_drug6	class2_drug9	class2_drug10	class2_drug11	class2_drug3	class2_drug1	class2_drug4	class2_drug7	class2_drug12	class2_drug8	class2_drug2	Cytarabine	Dinaciclib	Docetaxel	Lenalidomide	Pi3K_drug4	class7_drug2	class7_drug1	class6_drug1	class2_drug20	class2_drug21	class2_drug17	class2_drug13	class2_drug14	class2_drug16	class2_drug19	class2_drug15	class2_drug18	class3_drug1	class6_drug2	class4_drug2	class4_drug4	class4_drug1	class4_drug3	OTX015	Paclitaxel	Palbociclib	Pi3K_drug5	Pi3K_drug6	Pi3K_drug3	Pi3K_drug2	Pi3K_drug1	Pictilisib
"EC50HSC"	1906.29	1956.25	111.199	1189.43	105.142	744.113	4881.41	3897.04	1986.34	865.3	4894.1	4826.51	2481.32	140.925	4696.14	620.611	4875.87	17.368	70.6705	33.732	1128.87	52.6787	4914.5	4914.6	44.5033	518.592	4913.21	1045.82	128.572	2234.08	3418.04	4904.56	346.174	832.288	1546.2	146.016	7.01799	4.51762	92.6071	1172.38	240.761	62.3005	165.661	2175.25	92.8277	678.373	213.033	3908.66	289.334
"EC50MPP"	938.787	1003.82	46.1226	670.88	33.1385	453.076	530.245	464.329	726.543	844.216	1553.72	745.893	563.951	378.661	1271.06	149.601	348.473	122.287	16.6806	4.7063	786.248	361.51	422.396	99.466	181.06	650.445	19.2466	282.935	827.189	1082.42	1299.93	1217.91	899.121	875.388	701.944	469.977	18.1682	1854.47	401.016	0.102567	427.018	42.3777	354.142	646.637	418.208	540.844	488.814	632.651	368.7
"EC50GMP"	752.908	911.176	37.3263	1095.29	40.6419	146.58	842.534	1306.39	742.962	640.97	2872.57	761.519	1169.91	57.9669	628.131	73.207	2112.58	3.37173	49.1368	102.942	3061.26	30.2168	4914.75	4914.74	44.244	80.3202	1150.61	2591.79	8.79533	552.218	492.666	356.693	383.808	112.197	1023.68	499.755	9.30363	786.393	1167.26	311.48	850.592	28.2097	54.6173	692.776	65.2404	413.929	68.4531	3259.98	1.40612
"EC50GranP"	302.302	949.354	33.1808	970.742	131.911	599.379	469.337	275.606	0.11805	732.796	1070.41	75.1509	416.235	227.398	1229.55	57.6698	824.012	6.96084	548.688	127.836	937.345	87.3332	564.696	275.494	240.166	392.665	0.101165	44.5579	43.4872	513.419	1054.55	891.969	356.217	100.803	745.849	222.13	15.5561	2586.9	1392.32	19.3442	176.279	98.2087	0.105395	229.187	104.385	286.967	65.0725	41.0761	93.047
"EC50Gran"	0.117001	0.686575	38.8911	1.27274	68.6254	115.305	824.665	327.743	0.110507	60.9871	956.556	2.0585	456.678	152.145	283.116	26.985	250.86	32.6576	167.897	7.90723	3180.27	115.504	163.088	176.52	1.96018	226.013	0.103535	1779.57	37.4326	396.318	354.998	615.763	55.6368	119.292	120.939	11.4285	824.815	37.9678	975.05	2.16721	364.308	15.7719	20.7324	10.3744	9.83168	90.6091	72.6018	12.9963	0.167144
"EC50MonoP"	177.852	181.664	42.5164	358.991	70.9016	45.7876	53.5309	0.137591	8.43413	427.838	711.684	0.108132	396.81	85.1048	750.279	50.631	391.868	28.6768	31.3425	7.88468	1052.22	94.7746	155.517	67.5441	24.7548	77.5414	40.9218	56.041	50.6077	253.073	318.507	381.77	182.977	0.287749	435.597	121.944	31.9439	161.081	1444.21	188.246	113.708	24.7673	33.4799	48.0139	79.09	146.977	23.9967	16.587	116.627
"EC50Mono"	298.597	15.4613	46.1865	600.206	83.636	408.446	1368.55	1832.37	253.297	392.425	3147.33	1809.14	1438.35	72.1424	1640.32	94.7248	2524.98	63.1957	28.3811	9.02967	291.744	61.7875	33.8612	45.5496	4.61613	284.276	552.686	96.7752	41.3606	564.08	1270.94	996.968	209.324	98.9085	922.127	188.97	22.7319	15.1508	1606.1	474.178	264.308	30.0035	39.3358	363.167	73.5564	321.463	46.3721	984.425	1023.97
"EC50Neut"	1033.05	399.521	66.2131	663.894	108.282	279.603	2508.33	4116.78	1190.29	1659.06	4480.59	4344.04	1563.02	145.325	3407.17	46.0577	4753.81	6.98712	14.1993	13.6994	2689.55	44.0781	9.39897	5.53833	23.1296	217.526	4042.56	152.287	39.674	1367.09	1051.95	1373.27	281.981	577.202	1352.9	231.272	0.100332	222.589	252.135	0.153859	88.3055	25.0918	74.9558	690.861	31.4066	448.874	93.4066	381.183	131.773
"EC50ErythroidI"	921.309	32.3466	29.1836	19.8546	60.8093	0.100691	1093.32	729.984	599.528	446.875	4909.74	1755.49	705.841	67.3471	656.054	21.3121	4350.2	4.31377	25.7701	8.13599	76.8873	47.2892	234.614	131.614	18.5431	165.016	2233.29	4765.82	21.6276	583.929	837.848	1151.01	629.914	320.664	407.792	758.44	13.4769	3.40181	82.2115	0.111776	1184.18	15.3561	42.5056	68.1786	279.806	200.702	23.6801	4562.95	190.664
"EC50ErythroidII"	1782.32	1164.79	45.0817	1634.54	56.4931	156.998	4634.77	3777.35	0.102675	528.501	1384.4	29.5145	119.009	155.028	1552.76	32.5957	18.5403	0.101443	32.7806	6.29855	262.041	64.4546	188.392	13.4682	30.0218	320.539	570.594	74.2793	6.54983	423.662	1538.82	3908.75	24.4501	76.9662	747.678	134.25	13.7399	8.63604	97.0494	2358.04	173.003	20.1799	99.5365	373.175	298.554	380.561	250.784	238.121	190.999
"EC50MK"	1112.46	24.0974	486.023	156.413	38.2973	170.931	582.419	1202.57	691.044	429.379	1725.84	270.625	395.949	50.3282	544.365	40.3946	589.628	6.85782	23.2128	7.78874	762.635	77.2441	1132.47	605.808	186.328	482.942	4907.75	3098.46	27.3025	520.234	799.705	695.775	313.25	618.205	921.128	2022.76	0.10032	1772.52	1258.83	2249.46	4130.39	51.7322	758.847	797.307	508.202	311.504	1.83035	561.682	1070.27
"EC50LymP"	36.9637	21.1837	36.5071	198.327	111.994	19.4181	26.7399	16.6069	33.8402	20.4709	342.508	83.2002	37.2103	0.19801	48.6669	26.5884	35.1226	69.6501	25.6553	17.6334	26.6742	17.7377	163.977	41.942	41.3629	43.7871	15.8986	15.2824	23.8888	39.7622	131.871	44.9278	45.9842	30.7599	48.4848	142.375	48.3742	128.705	89.0006	15.5898	241.452	11.6959	23.9766	21.4301	48.4456	22.6485	14.8864	24.3021	3.80486
"EC50B"	1089.58	13.0701	69.2291	5.56778	36.1824	261.413	1540.36	2366.67	88.1668	569.453	536.228	1558.57	320.052	180.172	1032.08	5.3209	4525.54	7.34761	41.5547	10.3861	1002.66	4.97313	260.134	134.379	32.8729	356.408	1846.3	1263.96	27.6975	618.67	700.685	962.674	299.211	334.274	666.922	258.658	2217.46	69.3995	4895.67	19.8323	424.978	36.6952	90.5507	3724.61	64.1266	456.593	70.6737	458.099	91.3038
"EmaxT,HSC"	0.798197	0.0827619	0.910171	0.0509649	1.34494	1.30245	1.19124	1.08521	0.484187	1.00459	0.11843	1.01949	1.52882	1.1106	0.768002	0.20697	0.459158	0.613196	1.03057	1.3004	1.33394e-08	0.377584	0.0485921	0.100778	0.53516	1.0047	0.359037	0.141318	0.693718	1.18836	1.21103	0.980816	0.357264	0.86304	1.44817	0.419901	3.74772e-07	1.82234e-07	0.0077667	0.000300876	0.401246	1.18844	0.776105	0.185512	0.0774024	0.908548	0.414594	0.90056	0.48603
"EmaxT,MPP"	0.000528305	2.14728e-06	0.00156339	0.000471121	0.00302191	0.000242824	0.000270986	0.00177574	0.000405218	0.00102914	6.62971e-05	0.000424353	0.00111097	0.00588395	0.00187435	0.000336864	0.000232442	0.00018103	0.693658	2.0138	4.52395e-07	0.00136522	5.23781e-06	3.13239e-06	0.000919333	0.00100309	2.064e-05	0.000128646	0.00112979	0.00332586	0.000570594	0.000411265	0.000537389	0.0045596	0.00746987	0.000753601	9.01293e-07	5.52107e-06	3.22023e-05	0.155277	0.000508057	0.00175684	0.000264012	0.000248273	4.45726e-05	0.999997	0.00480031	0.000137095	0.000295753
"EmaxT,GMP"	1.56865	1.13514e-06	1.03421	0.000299942	0.167468	0.362394	1.24571	1.02491	0.97519	1.2779	0.715973	1.0608	0.723043	1.53488	0.741541	0.267118	1.33493	1.1597	0.000741008	0.000484658	1.84355e-07	0.415916	2.223	2.37254	2.57441	0.60425	0.936252	1.74767	1.14953	1.43093	0.531367	0.963696	1.92484	1	1.35043	2.20861	7.31088e-07	2.18476e-06	5.23295e-05	0.000400946	2.61965	0.00138982	0.884251	0.288828	0.195726	1.0649	0.282212	1.35802	0.0708162
"EmaxT,GranP"	0.0162076	1.71067e-06	0.00229495	0.101509	0.00060953	0.000133485	0.000430887	0.00205576	0.0229975	0.000744911	0.000212472	0.00102586	0.000381195	0.00578509	0.00300111	0.000142005	0.0015867	1.04103	0.000135458	0.000413123	5.97755e-07	0.00177524	2.88608e-06	4.20805e-06	0.00128048	0.00101292	0.113613	0.000510507	0.00172066	0.00387754	0.00059084	0.000789016	0.00187871	0.0110317	0.00683523	0.00128748	6.52357e-06	4.86919e-06	7.52197e-05	0.00200566	0.0015598	0.000410387	0.0470491	0.000538346	0.00014186	0.041607	0.00355034	0.1792	0.605335
"EmaxT,Gran"	0.180713	2.25039	0.00163393	2.88563	1.83808	1.9365	2.22222	1.70089	0.282718	2.17954	0.000272381	0.00266639	2.28096	0.00816777	2.12097	0.00159003	0.00114626	0.000324333	2.00977	2.76242	9.9367e-07	1.4545	1.32906e-05	1.31469e-05	1.67273	1.48719	0.107856	2.02369	0.0016369	1.82533	2.38439	1.70221	0.00156819	0.00739235	1.91586	1.23259	8.57331e-06	4.98976e-06	9.85611e-05	0.00372565	1.25999	2.36006	0.000335227	0.00560499	0.000335493	0.0377768	1.3386	0.000424014	0.231831
"EmaxT,MonoP"	0.00158223	1.47315e-05	0.00166106	0.00254776	0.00165774	0.000259295	0.00166435	0.0958863	0.0021489	0.0016424	0.000336926	0.0780384	0.00136061	0.00799782	1.45382	0.00120679	0.00123395	0.000302957	0.000387548	1.45926	3.8315e-07	0.0017061	2.01766	2.25005	0.00171521	1.55597	0.000304545	0.00157848	0.00159329	0.00754191	1.43467	0.00153661	0.00170871	0.117024	0.00954375	0.00172544	2.45777e-06	3.64163e-06	6.16017e-05	0.00431941	0.00179216	1.55594	0.000350759	0.00224699	0.000299116	0.0432267	0.00142452	0.00152999	1.39915
"EmaxT,Mono"	0.304773	0.0610316	0.230712	0.0294231	0.390119	0.363442	0.259146	0.263468	0.134064	0.304149	0.021053	0.173246	0.340574	0.286224	0.090533	0.04808	0.127829	0.20121	0.482167	0.197809	3.68295e-08	0.208489	0.15876	0.190759	0.387818	0.159874	0.158544	0.099939	0.22159	0.309544	0.133488	0.226459	0.221404	0.17611	0.368636	0.309434	3.82991e-07	4.89918e-07	9.5558e-06	0.0010877	0.374573	0.25821	0.142077	0.00521377	0.0337688	0.304281	0.14537	0.161143	0.0393054
"EmaxT,Neut"	0.26678	1.50959e-07	0.234589	1.23442e-05	0.239104	0.160174	0.209945	0.186424	0.162874	0.203422	0.00225108	0.253423	0.251848	0.273781	0.179477	0.0168939	0.217363	0.182784	0.281484	0.231904	4.0678e-08	0.165187	0.22771	0.249596	0.188701	0.194103	0.178323	0.0500574	0.243596	0.234395	0.177146	0.191228	0.188714	0.246978	0.226979	0.173596	0.00428684	2.04274e-07	3.94501e-06	0.00260437	0.167232	0.213942	0.183726	0.0733561	0.0299055	0.263271	0.130192	0.134932	0.164684
"EmaxT,ErythroidI"	2.33243	2.57504	1.02412	4.40884	0.00161639	0.142275	2.59575	1.72517	1.49363	0.0014323	1.31514	1.88328	1.73599	1.98131	2.24972	0.00108661	2.18756	2.03967	1.11549	1.72586	1.17039e-07	0.00170941	1.6509	1.59409	2.02717	0.00142022	1.84057	2.82074	2.37898	2.02486	2.00167	2.20507	2.59332	1.89615	1.39678	1.98435	7.1098e-07	8.02887e-07	0.0124875	0.0730029	1.94753	1.46641	0.00038243	0.00177534	0.000394748	0.0428109	0.00247239	1.44382	0.00031054
"EmaxT,ErythroidII"	0.0352366	1.51359e-06	0.0332686	0.109671	0.190634	0.151116	0.168565	0.164268	0.00714533	0.204168	2.08959e-05	0.025965	0.0823683	0.0876842	0.0654604	0.00221096	0.019716	0.0291963	0.0709562	0.0159385	1.48264e-08	0.186203	0.130596	0.0926609	0.0373835	0.173583	0.0291876	0.00567931	0.0471386	0.0661052	0.142103	0.0914959	0.0730355	0.0497843	0.11481	0.127224	6.60708e-08	9.32528e-08	0.00328582	0.0140003	0.120321	0.0709755	0.11768	0.0669571	0.0134885	0.246351	0.214029	0.0724456	0.135647
"EmaxT,MK"	0.322006	0.188042	0.067972	0.349494	0.353191	0.217355	0.389313	0.369147	0.219031	0.311075	0.148765	0.246374	0.24114	0.284384	0.468081	0.00795192	0.301186	0.428178	0.331076	0.126064	2.22966e-08	0.0770132	2.00817e-07	1.36173e-07	0.295632	0.242165	0.0829835	0.242317	0.432476	0.428832	0.41534	0.312003	0.501698	0.31937	0.286226	0.246559	0.00887533	1.46889e-06	2.94068e-05	0.0323334	0.269226	0.259327	0.0737073	0.000172016	3.50337e-05	0.182724	0.0598662	0.0889137	0.122694
"EmaxT,LymP"	0.0015996	1.59997e-05	0.00159935	0.00159041	0.00159982	0.000320013	0.00159984	0.00799189	0.00159975	0.00159915	0.000399979	0.00159969	0.00159982	1.47151	0.00798146	0.00159973	0.00159972	0.000319981	1.14933	0.00160065	3.99997e-06	0.00159925	1.28e-05	1.28002e-05	0.00159973	0.00159997	0.000319995	0.00159988	0.0015997	0.00799405	0.00159972	0.0015997	0.00159953	0.00799173	0.00999077	0.00159979	1.59992e-05	1.99989e-05	0.000400023	0.00802749	1.15415	0.00159978	0.000319994	0.00159905	0.00031999	0.0398332	0.00159986	0.000320001	0.000319984
"EmaxT,B"	0.824894	0.11874	0.649415	0.274521	0.89837	0.783763	0.602351	0.683969	0.274792	0.614965	0.193183	0.628317	0.731807	0.60452	0.604318	0.0460213	0.344733	0.838642	0.773588	1.01851	1.48675e-07	0.623727	0.268153	0.262993	0.789124	0.778195	0.476959	0.429576	0.785694	0.804576	0.69195	0.640008	0.73597	0.759426	0.810547	0.749449	0.0997818	0.00852759	0.0925516	0.000123648	0.767509	0.914336	0.499389	0.366096	0.303434	0.724176	0.663471	0.495524	0.514234
[truncated: 2 more columns]

## Sheet: log_EC50_parameters_from_fittin
Parameter Name	5-FU	A_1331852	Abemaciclib	class5_drug1	Bortezomib	class2_drug5	class2_drug6	class2_drug9	class2_drug10	class2_drug11	class2_drug3	class2_drug1	class2_drug4	class2_drug7	class2_drug12	class2_drug8	class2_drug2	Cytarabine	Dinaciclib	Docetaxel	Lenalidomide	Pi3K_drug4	class7_drug2	class7_drug1	class6_drug1	class2_drug20	class2_drug21	class2_drug17	class2_drug13	class2_drug14	class2_drug16	class2_drug19	class2_drug15	class2_drug18	class3_drug1	class6_drug2	class4_drug2	class4_drug4	class4_drug1	class4_drug3	OTX015	Paclitaxel	Palbociclib	Pi3K_drug5	Pi3K_drug6	Pi3K_drug3	Pi3K_drug2	Pi3K_drug1	Pictilisib
log_EC50_HSC	7.55291	7.57879	4.71132	7.08123	4.65531	6.61219	8.49319	8.26797	7.59405	6.76308	8.49579	8.48188	7.81654	4.94823	8.4545	6.4307	8.49205	2.85463	4.25803	3.51845	7.02898	3.96421	8.49994	8.49997	3.79556	6.25112	8.49968	6.95256	4.85649	7.71158	8.13682	8.49792	5.84694	6.72418	7.34356	4.98372	1.94848	1.50799	4.52837	7.06679	5.4838	4.13197	5.10994	7.6849	4.53075	6.5197	5.36145	8.27095	5.66758
log_EC50_MPP	6.84459	6.91157	3.8313	6.50859	3.5007	6.11606	6.27334	6.14059	6.5883	6.73841	7.34841	6.61458	6.33497	5.93664	7.14761	5.00797	5.85356	4.80637	2.81424	1.5489	6.66727	5.89029	6.04594	4.59982	5.19883	6.47766	2.95733	5.64522	6.71803	6.98695	7.17007	7.10489	6.80142	6.77467	6.55385	6.15268	2.89967	7.52536	5.994	-2.27724	6.05683	3.74662	5.8697	6.47179	6.03598	6.29313	6.19198	6.44992	5.90998
log_EC50_GMP	6.62394	6.81474	3.6197	6.99877	3.7048	4.98757	6.73641	7.17503	6.61065	6.46298	7.96296	6.63532	7.06468	4.05987	6.44275	4.29329	7.65567	1.21543	3.89461	4.63417	8.02658	3.4084	8.5	8.49999	3.78972	4.38602	7.04805	7.8601	2.17422	6.31394	6.19983	5.87687	5.95014	4.72026	6.93116	6.21412	2.2304	6.66746	7.06242	5.74133	6.74593	3.33967	4.00035	6.54071	4.17808	6.02569	4.22615	8.08948	0.340835
log_EC50_GranP	5.71143	6.85578	3.50197	6.87806	4.88213	6.39589	6.15132	5.61897	-2.13664	6.59687	6.9758	4.3195	6.03125	5.4267	7.1144	4.05473	6.71419	1.9403	6.30753	4.85075	6.84305	4.46973	6.33629	5.61857	5.48133	5.97296	-2.29101	3.79679	3.77247	6.24109	6.96087	6.79343	5.87554	4.61317	6.61452	5.40326	2.74446	7.85822	7.23872	2.96239	5.17207	4.5871	-2.25004	5.43454	4.64809	5.65937	4.1755	3.71543	4.53311
log_EC50_Gran	-2.14557	-0.37604	3.66077	0.241169	4.22866	4.74758	6.71498	5.79223	-2.20267	4.11066	6.86334	0.721979	6.12398	5.02483	5.64586	3.29528	5.52489	3.48608	5.12335	2.06778	8.06472	4.74931	5.09429	5.17344	0.673036	5.42059	-2.26785	7.48413	3.62254	5.98222	5.87211	6.42286	4.01884	4.78157	4.79529	2.43611	6.71516	3.63674	6.88249	0.77344	5.898	2.75823	3.0317	2.33934	2.28561	4.50655	4.28499	2.56466	-1.7889
log_EC50_MonoP	5.18095	5.20216	3.74989	5.8833	4.26129	3.82401	3.98026	-1.98347	2.13229	6.05874	6.56763	-2.2244	5.98346	4.44388	6.62045	3.92456	5.97092	3.35609	3.44498	2.06492	6.95866	4.5515	5.04676	4.21278	3.20902	4.35081	3.71166	4.02608	3.9241	5.53368	5.76364	5.94482	5.20936	-1.24567	6.07672	4.80356	3.46398	5.08191	7.27532	5.23775	4.73363	3.20953	3.51095	3.87149	4.37059	4.99028	3.17792	2.80862	4.75898
log_EC50_Mono	5.69909	2.73834	3.83269	6.39727	4.42647	6.01236	7.22151	7.51337	5.53456	5.97234	8.05431	7.50061	7.27125	4.27864	7.40265	4.55098	7.83399	4.14624	3.34572	2.20052	5.67588	4.1237	3.52227	3.8188	1.52956	5.64995	6.31479	4.57239	3.72233	6.3352	7.14751	6.90472	5.34389	4.59419	6.82668	5.24159	3.12377	2.71805	7.38157	6.16158	5.57711	3.40132	3.67213	5.89486	4.29805	5.77288	3.8367	6.89206	6.93144
log_EC50_Neut	6.94028	5.99027	4.19288	6.49812	4.68474	5.63337	7.82737	8.32283	7.08195	7.414	8.40751	8.37656	7.35437	4.97897	8.13364	3.82989	8.4667	1.94407	2.65319	2.61735	7.89713	3.78596	2.2406	1.71169	3.14111	5.38232	8.30463	5.02577	3.6807	7.22044	6.9584	7.22495	5.64184	6.35819	7.21001	5.4436	-2.29927	5.40533	5.52997	-1.87172	4.4808	3.22254	4.3169	6.53794	3.44702	6.10674	4.53696	5.94328	4.88108
log_EC50_ErythroidI	6.8258	3.47651	3.37361	2.98843	4.10774	-2.2957	6.99697	6.59302	6.39614	6.10228	8.49898	7.4705	6.55939	4.20986	6.48624	3.05927	8.37798	1.46181	3.24922	2.0963	4.34234	3.85628	5.45794	4.87987	2.9201	5.10604	7.71123	8.46923	3.07397	6.36978	6.73084	7.0484	6.44558	5.77039	6.01076	6.63126	2.60098	1.22431	4.4093	-2.19126	7.0768	2.73151	3.74964	4.22213	5.6341	5.30182	3.16463	8.42572	5.25051
log_EC50_ErythroidII	7.48567	7.0603	3.80848	7.39912	4.03412	5.05624	8.44134	8.23678	-2.27619	6.27004	7.23302	3.38488	4.7792	5.04361	7.34779	3.48418	2.91995	-2.28826	3.48984	1.84032	5.5685	4.16596	5.23853	2.60033	3.40192	5.77	6.34668	4.30783	1.87944	6.04894	7.33877	8.27097	3.19663	4.34337	6.61697	4.8997	2.6203	2.15594	4.57522	7.76558	5.15331	3.00469	4.60052	5.92205	5.69895	5.94165	5.52459	5.47278	5.25227
log_EC50_MK	7.01433	3.1821	6.18626	5.0525	3.64538	5.14126	6.36719	7.09222	6.5382	6.06234	7.45347	5.60073	5.98129	3.91857	6.29962	3.6987	6.37949	1.92539	3.14471	2.05268	6.63678	4.34697	7.03215	6.40656	5.22751	6.1799	8.49857	8.03866	3.30698	6.25428	6.68424	6.54503	5.747	6.42682	6.8256	7.61222	-2.29939	7.48016	7.13794	7.71844	8.32613	3.94608	6.6318	6.68124	6.23088	5.74141	0.604509	6.33094	6.97567
log_EC50_LymP	3.60994	3.05323	3.59751	5.28992	4.71845	2.96621	3.28616	2.80982	3.52165	3.01901	5.8363	4.42125	3.61658	-1.61944	3.885	3.28047	3.55885	4.24348	3.24475	2.8698	3.2837	2.87569	5.09972	3.73629	3.72238	3.77934	2.76623	2.7267	3.17341	3.68292	4.88182	3.80506	3.8283	3.42621	3.88125	4.95846	3.87897	4.85753	4.48864	2.74662	5.48667	2.45924	3.17708	3.0648	3.88044	3.12009	2.70045	3.19056	1.33628
log_EC50_B	6.99355	2.57033	4.23742	1.717	3.58857	5.5661	7.33977	7.76924	4.47923	6.34468	6.28456	7.35152	5.76848	5.19391	6.93934	1.67164	8.41749	1.99437	3.72701	2.34047	6.91042	1.60405	5.5612	4.90066	3.49265	5.87608	7.52094	7.142	3.32134	6.42757	6.55206	6.86971	5.70115	5.81196	6.50267	5.55551	7.70412	4.23988	8.49611	2.98731	6.05204	3.60265	4.50591	8.22272	4.16086	6.12379	4.25807	6.12708	4.51419
Emax_drug_HSC	0.798197	0.0827619	0.910171	0.0509649	1.34494	1.30245	1.19124	1.08521	0.484187	1.00459	0.11843	1.01949	1.52882	1.1106	0.768002	0.20697	0.459158	0.613196	1.03057	1.3004	1.33394e-08	0.377584	0.0485921	0.100778	0.53516	1.0047	0.359037	0.141318	0.693718	1.18836	1.21103	0.980816	0.357264	0.86304	1.44817	0.419901	3.74772e-07	1.82234e-07	0.0077667	0.000300876	0.401246	1.18844	0.776105	0.185512	0.0774024	0.908548	0.414594	0.90056	0.48603
Emax_drug_MPP	0.000528305	2.14728e-06	0.00156339	0.000471121	0.00302191	0.000242824	0.000270986	0.00177574	0.000405218	0.00102914	6.62971e-05	0.000424353	0.00111097	0.00588395	0.00187435	0.000336864	0.000232442	0.00018103	0.693658	2.0138	4.52395e-07	0.00136522	5.23781e-06	3.13239e-06	0.000919333	0.00100309	2.064e-05	0.000128646	0.00112979	0.00332586	0.000570594	0.000411265	0.000537389	0.0045596	0.00746987	0.000753601	9.01293e-07	5.52107e-06	3.22023e-05	0.155277	0.000508057	0.00175684	0.000264012	0.000248273	4.45726e-05	0.999997	0.00480031	0.000137095	0.000295753
Emax_drug_GMP	1.56865	1.13514e-06	1.03421	0.000299942	0.167468	0.362394	1.24571	1.02491	0.97519	1.2779	0.715973	1.0608	0.723043	1.53488	0.741541	0.267118	1.33493	1.1597	0.000741008	0.000484658	1.84355e-07	0.415916	2.223	2.37254	2.57441	0.60425	0.936252	1.74767	1.14953	1.43093	0.531367	0.963696	1.92484	1	1.35043	2.20861	7.31088e-07	2.18476e-06	5.23295e-05	0.000400946	2.61965	0.00138982	0.884251	0.288828	0.195726	1.0649	0.282212	1.35802	0.0708162
Emax_drug_GranP	0.0162076	1.71067e-06	0.00229495	0.101509	0.00060953	0.000133485	0.000430887	0.00205576	0.0229975	0.000744911	0.000212472	0.00102586	0.000381195	0.00578509	0.00300111	0.000142005	0.0015867	1.04103	0.000135458	0.000413123	5.97755e-07	0.00177524	2.88608e-06	4.20805e-06	0.00128048	0.00101292	0.113613	0.000510507	0.00172066	0.00387754	0.00059084	0.000789016	0.00187871	0.0110317	0.00683523	0.00128748	6.52357e-06	4.86919e-06	7.52197e-05	0.00200566	0.0015598	0.000410387	0.0470491	0.000538346	0.00014186	0.041607	0.00355034	0.1792	0.605335
Emax_drug_Gran	0.180713	2.25039	0.00163393	2.88563	1.83808	1.9365	2.22222	1.70089	0.282718	2.17954	0.000272381	0.00266639	2.28096	0.00816777	2.12097	0.00159003	0.00114626	0.000324333	2.00977	2.76242	9.9367e-07	1.4545	1.32906e-05	1.31469e-05	1.67273	1.48719	0.107856	2.02369	0.0016369	1.82533	2.38439	1.70221	0.00156819	0.00739235	1.91586	1.23259	8.57331e-06	4.98976e-06	9.85611e-05	0.00372565	1.25999	2.36006	0.000335227	0.00560499	0.000335493	0.0377768	1.3386	0.000424014	0.231831
Emax_drug_MonoP	0.00158223	1.47315e-05	0.00166106	0.00254776	0.00165774	0.000259295	0.00166435	0.0958863	0.0021489	0.0016424	0.000336926	0.0780384	0.00136061	0.00799782	1.45382	0.00120679	0.00123395	0.000302957	0.000387548	1.45926	3.8315e-07	0.0017061	2.01766	2.25005	0.00171521	1.55597	0.000304545	0.00157848	0.00159329	0.00754191	1.43467	0.00153661	0.00170871	0.117024	0.00954375	0.00172544	2.45777e-06	3.64163e-06	6.16017e-05	0.00431941	0.00179216	1.55594	0.000350759	0.00224699	0.000299116	0.0432267	0.00142452	0.00152999	1.39915
Emax_drug_Mono	0.304773	0.0610316	0.230712	0.0294231	0.390119	0.363442	0.259146	0.263468	0.134064	0.304149	0.021053	0.173246	0.340574	0.286224	0.090533	0.04808	0.127829	0.20121	0.482167	0.197809	3.68295e-08	0.208489	0.15876	0.190759	0.387818	0.159874	0.158544	0.099939	0.22159	0.309544	0.133488	0.226459	0.221404	0.17611	0.368636	0.309434	3.82991e-07	4.89918e-07	9.5558e-06	0.0010877	0.374573	0.25821	0.142077	0.00521377	0.0337688	0.304281	0.14537	0.161143	0.0393054
Emax_drug_Neut	0.26678	1.50959e-07	0.234589	1.23442e-05	0.239104	0.160174	0.209945	0.186424	0.162874	0.203422	0.00225108	0.253423	0.251848	0.273781	0.179477	0.0168939	0.217363	0.182784	0.281484	0.231904	4.0678e-08	0.165187	0.22771	0.249596	0.188701	0.194103	0.178323	0.0500574	0.243596	0.234395	0.177146	0.191228	0.188714	0.246978	0.226979	0.173596	0.00428684	2.04274e-07	3.94501e-06	0.00260437	0.167232	0.213942	0.183726	0.0733561	0.0299055	0.263271	0.130192	0.134932	0.164684
Emax_drug_ErythroidI	2.33243	2.57504	1.02412	4.40884	0.00161639	0.142275	2.59575	1.72517	1.49363	0.0014323	1.31514	1.88328	1.73599	1.98131	2.24972	0.00108661	2.18756	2.03967	1.11549	1.72586	1.17039e-07	0.00170941	1.6509	1.59409	2.02717	0.00142022	1.84057	2.82074	2.37898	2.02486	2.00167	2.20507	2.59332	1.89615	1.39678	1.98435	7.1098e-07	8.02887e-07	0.0124875	0.0730029	1.94753	1.46641	0.00038243	0.00177534	0.000394748	0.0428109	0.00247239	1.44382	0.00031054
Emax_drug_ErythroidII	0.0352366	1.51359e-06	0.0332686	0.109671	0.190634	0.151116	0.168565	0.164268	0.00714533	0.204168	2.08959e-05	0.025965	0.0823683	0.0876842	0.0654604	0.00221096	0.019716	0.0291963	0.0709562	0.0159385	1.48264e-08	0.186203	0.130596	0.0926609	0.0373835	0.173583	0.0291876	0.00567931	0.0471386	0.0661052	0.142103	0.0914959	0.0730355	0.0497843	0.11481	0.127224	6.60708e-08	9.32528e-08	0.00328582	0.0140003	0.120321	0.0709755	0.11768	0.0669571	0.0134885	0.246351	0.214029	0.0724456	0.135647
Emax_drug_MK	0.322006	0.188042	0.067972	0.349494	0.353191	0.217355	0.389313	0.369147	0.219031	0.311075	0.148765	0.246374	0.24114	0.284384	0.468081	0.00795192	0.301186	0.428178	0.331076	0.126064	2.22966e-08	0.0770132	2.00817e-07	1.36173e-07	0.295632	0.242165	0.0829835	0.242317	0.432476	0.428832	0.41534	0.312003	0.501698	0.31937	0.286226	0.246559	0.00887533	1.46889e-06	2.94068e-05	0.0323334	0.269226	0.259327	0.0737073	0.000172016	3.50337e-05	0.182724	0.0598662	0.0889137	0.122694
Emax_drug_LymP	0.0015996	1.59997e-05	0.00159935	0.00159041	0.00159982	0.000320013	0.00159984	0.00799189	0.00159975	0.00159915	0.000399979	0.00159969	0.00159982	1.47151	0.00798146	0.00159973	0.00159972	0.000319981	1.14933	0.00160065	3.99997e-06	0.00159925	1.28e-05	1.28002e-05	0.00159973	0.00159997	0.000319995	0.00159988	0.0015997	0.00799405	0.00159972	0.0015997	0.00159953	0.00799173	0.00999077	0.00159979	1.59992e-05	1.99989e-05	0.000400023	0.00802749	1.15415	0.00159978	0.000319994	0.00159905	0.00031999	0.0398332	0.00159986	0.000320001	0.000319984
Emax_drug_B	0.824894	0.11874	0.649415	0.274521	0.89837	0.783763	0.602351	0.683969	0.274792	0.614965	0.193183	0.628317	0.731807	0.60452	0.604318	0.0460213	0.344733	0.838642	0.773588	1.01851	1.48675e-07	0.623727	0.268153	0.262993	0.789124	0.778195	0.476959	0.429576	0.785694	0.804576	0.69195	0.640008	0.73597	0.759426	0.810547	0.749449	0.0997818	0.00852759	0.0925516	0.000123648	0.767509	0.914336	0.499389	0.366096	0.303434	0.724176	0.663471	0.495524	0.514234
[truncated: 2 more columns]
