# Supplementary material for: An in vitro quantitative systems pharmacology approach for deconvolving mechanisms of drug-induced, multilineage cytopenias
Source: PLoS Comput Biol. 2020 Jul 23;16(7):e1007620. doi: 10.1371/journal.pcbi.1007620 (PMC7402526; doi:10.1371/journal.pcbi.1007620)
Supplement: S3 Table — (XLSX) [file pcbi.1007620.s003.xlsx]

## Sheet: Sheet1
VarName	coeff1	coeff2	coeff3	coeff4	coeff5	coeff6	coeff7	coeff8	coeff9	coeff10	coeff11	coeff12	coeff13
"EmaxT,HSC"	0.154262	0.180072	0.217866	-0.363057	0.642633	-0.322714	0.110791	-0.313111	-0.351125	-0.015671	-0.0937826	0.0419322	-0.0545776
"EmaxT,MPP"	0.0218966	0.1077	0.0753313	0.0513939	0.341195	0.649951	-0.645233	-0.0165022	-0.105214	0.111709	0.00494344	0.0206716	-0.0125217
"EmaxT,GMP"	0.243584	-0.522884	0.534616	-0.447642	-0.364665	0.0728506	-0.146803	-0.0123907	-0.118501	0.0329498	-0.0746217	0.0126751	0.0145687
"EmaxT,GranP"	-0.00777443	-0.025293	-0.00205608	0.0349992	0.0967832	-0.0924296	0.0128115	0.826881	-0.539353	-0.0528169	0.0361628	-0.0226238	0.0274412
"EmaxT,Gran"	0.566679	0.703423	0.0224099	-0.136285	-0.391453	0.059183	-0.0141084	0.0472246	-0.0559135	-0.00968996	-0.0185142	-0.0099366	0.0465384
"EmaxT,MonoP"	0.0732424	0.0918329	0.709557	0.673166	0.0556965	-0.0378885	0.145372	-0.0193598	0.0236239	0.0188686	0.00670833	-0.029613	-0.0411912
"EmaxT,Mono"	0.046201	0.0107596	0.0696294	-0.14601	0.0665319	0.0381922	0.0336087	0.0356022	0.10741	-0.107236	0.701483	-0.51667	-0.425721
"EmaxT,Neut"	0.0286926	-0.00921858	0.0796448	-0.0544867	0.115631	-0.0166236	0.0140787	-0.0056612	0.0907532	-0.0320175	0.453817	-0.0337583	0.871522
"EmaxT,ErythroidI"	0.751211	-0.417471	-0.339993	0.313263	0.195197	-0.022672	0.0117281	-0.0462695	0.00510111	-0.0669195	0.0327216	0.0246376	-0.0243868
"EmaxT,ErythroidII"	0.0071824	0.0230675	0.0469784	-0.0415833	-0.00889921	-0.0227308	0.0167901	0.0521135	0.0558758	0.0788131	0.47307	0.842115	-0.222711
"EmaxT,MK"	0.0879892	-0.00384216	-0.00830157	-0.0635274	0.0962832	-0.0971693	0.0739438	0.161283	0.189442	0.942743	-0.00725957	-0.114871	-0.00668759
"EmaxT,LymP"	0.0289337	-0.0309713	0.0162892	-0.138335	0.122192	0.661373	0.718753	0.0422882	-0.0223952	-0.0106644	-0.0733245	0.0428136	0.0154295
"EmaxT,B"	0.11804	0.0519823	0.166551	-0.211874	0.302893	-0.0707778	-0.0673198	0.425725	0.70548	-0.26619	-0.235782	0.0573254	-0.0277324
